# Supplementary material for: Nursing Honeybee Behavior and Sensorial-Related Genes Are Altered by Deformed Wing Virus Variant A
Source: Insects. 2024 Jan 23;15(2):80. doi: 10.3390/insects15020080 (PMC10889485; doi:10.3390/insects15020080)
Supplement: Supplementary file 1 [file insects-15-00080-s001.zip]

Archive with 1 entries (1 files):
- insects-2747104-supplementary.pdf
